# Supplementary material for: Identification of H1N2 influenza viruses in turkeys after spillover from swine and in vitro characterization
Source: Virus Res. 2025 Sep 21;361:199634. doi: 10.1016/j.virusres.2025.199634 (PMC12506539; doi:10.1016/j.virusres.2025.199634)
Supplement: Supplementary file 1 [file mmc1.zip]

Archive with 11 entries (11 files):
- Supplementary_Figure_1.pdf
- Supplementary_Figure_2.pdf
- Supplementary_Figure_3.pdf
- Supplementary_Figure_4.pdf
- Supplementary_Figure_5.pdf
- Supplementary_Figure_6.pdf
- Supplementary_Figure_7.pdf
- Supplementary_Figure_8.pdf
- Supplementary_Figure_9.tif
- Supplementary_Table_1.docx
- Supplementary Figure 1.docx
